# Supplementary material for: Implications of Serum IgG4 Levels for Pancreatobiliary Disorders and Cancer
Source: J Clin Med. 2024 Jun 22;13(13):3651. doi: 10.3390/jcm13133651 (PMC11242838; doi:10.3390/jcm13133651)
Supplement: Supplementary file 1 [file jcm-13-03651-s001.zip]

Archive with 1 entries (1 files):
- jcm-2964635-supplementary.pdf
